# Supplementary material for: Advancing Equity in the Farm Bill: Opportunities for the Gus Schumacher Nutrition Incentive Program (GusNIP)
Source: Nutrients. 2023 Nov 21;15(23):4863. doi: 10.3390/nu15234863 (PMC10707921; doi:10.3390/nu15234863)
Supplement: Supplementary file 1 [file nutrients-15-04863-s001.zip]

Archive with 1 entries (1 files):
- nutrients-2641392-supplementary.pdf
